# Supplementary material for: The Chorioallantoic Membrane Xenograft Assay as a Reliable Model for Investigating the Biology of Breast Cancer
Source: Cancers (Basel). 2023 Mar 10;15(6):1704. doi: 10.3390/cancers15061704 (PMC10046776; doi:10.3390/cancers15061704)
Supplement: Supplementary file 1 [file cancers-15-01704-s001.zip]

Archive with 1 entries (1 files):
- cancers-2226388-supplementary.pdf
